# Supplementary material for: LMNA Reduced Acquired Resistance to Erlotinib in NSCLC by Reversing the Epithelial–Mesenchymal Transition via the FGFR/MAPK/c-fos Signaling Pathway
Source: Int J Mol Sci. 2022 Oct 31;23(21):13237. doi: 10.3390/ijms232113237 (PMC9658955; doi:10.3390/ijms232113237)
Supplement: Supplementary file 1 [file ijms-23-13237-s001.zip]

Archive with 1 entries (1 files):
- ijms-1978673-supplementary.pdf
